# Supplementary material for: Phytocannabinoids Reduce Inflammation of Primed Macrophages and Enteric Glial Cells: An In Vitro Study
Source: Int J Mol Sci. 2023 Sep 27;24(19):14628. doi: 10.3390/ijms241914628 (PMC10572654; doi:10.3390/ijms241914628)
Supplement: Supplementary file 1 [file ijms-24-14628-s001.zip]

Archive with 1 entries (1 files):
- ijms-2575166-supplementary.pdf
